# Supplementary material for: Effect of Sub-Inhibitory Concentrations of Quaternary Ammonium Compounds and Heavy Metals on Antibiotic Resistance and Expression of Virulence Factors Among Staphylococcus spp. from Dairy Products
Source: Int J Mol Sci. 2025 Mar 8;26(6):2429. doi: 10.3390/ijms26062429 (PMC11941806; doi:10.3390/ijms26062429)
Supplement: Supplementary file 1 [file ijms-26-02429-s001.zip]

Archive with 1 entries (1 files):
- ijms-3479556-supplementary.pdf
